# Supplementary material for: Impact of Mechanochemical Activation (MChA) on Characteristics and Dye Adsorption Behavior of Sawdust-Based Biocarbons
Source: Materials (Basel). 2024 Sep 11;17(18):4458. doi: 10.3390/ma17184458 (PMC11433557; doi:10.3390/ma17184458)
Supplement: Supplementary file 1 [file materials-17-04458-s001.zip]

Archive with 1 entries (1 files):
- materials-3177692-supplementary.pdf
